# Supplementary material for: Post-Thaw Sperm Quality and Functionality in the Autochthonous Pig Breed Gochu Asturcelta
Source: Animals (Basel). 2021 Jun 24;11(7):1885. doi: 10.3390/ani11071885 (PMC8300257; doi:10.3390/ani11071885)
Supplement: Supplementary file 1 [file animals-11-01885-s001.zip]

Archive with 1 entries (1 files):
- animals-1238554-supplementary.pdf
